# Supplementary material for: Rhizoma Paridis Saponins Suppresses Tumor Growth in a Rat Model of N-Nitrosomethylbenzylamine-Induced Esophageal Cancer by Inhibiting Cyclooxygenases-2 Pathway
Source: PLoS One. 2015 Jul 6;10(7):e0131560. doi: 10.1371/journal.pone.0131560 (PMC4493120; doi:10.1371/journal.pone.0131560)
Supplement: S1 Table — (XLSX) [file pone.0131560.s001.xlsx]

## Sheet: cell viability 1
EC9706 MTT 48h
60ug/ml	40	30	20	15	10	7.5	5	2.5	0ug/ml
							1.289			0.5112
0.078	0.074	0.074	0.149	0.223	0.338	0.473		0.63	1.33	0.5112
0.069	0.077	0.083	0.152	0.206	0.354	0.514	0.497	0.565	0.567	0.5112
0.074	0.074	0.084	0.166	0.208	0.286	0.389	0.447	0.629	0.5	0.5112
0.079	0.078	0.109	0.176	0.22	0.322	0.414	0.42	0.62	0.447	0.5112
0.084	0.083	0.092	0.162	0.221	0.314	0.369	0.441	0.63	0.477	0.5112
0.086	0.096	0.121	0.198	0.219	0.307	0.466	0.458	0.508	0.565	0.5112
浓度	抑制率
60	0.846635
40	0.842853
30	0.816445
20	0.672992
15	0.577139
10	0.373696
7.5	0.144171
5	0.114632
2.5	-0.16784

## Sheet: cell viability 2
KYSE150	48h
60	40	30	20	15	10	7.5	5	2.5	0
0.13	0.225	0.237	0.66	0.751	0.777	1.07	0.889	1.201	1.234	1.03917
0.991	0.197	0.264	0.518	0.749	0.802	0.867	0.824	1.031	1.048	1.03917
0.127	0.187	0.224	0.528	0.621	0.819	0.929	0.851	1.073	0.755	1.03917
0.128	0.239	0.222	0.557	0.661	0.853	0.944	0.89	0.985	1.393	1.03917
0.135	0.222	0.235	0.496	0.678	0.908	0.835	0.966	0.844	0.934	1.03917
0.135	0.192	1.543	0.58	0.729	0.917	0.996	1.012	1.022	0.871	1.03917
浓度	浓度对数	抑制率
60	1.77815	0.873937
40	1.60206	0.797594
30	1.47712	0.77251
20	1.30103	0.464475
15	1.17609	0.328148
10	1	0.185886
7.5	0.875061	0.0952686
5	0.69897	0.128789
2.5	0.39794	0.0126704

## Sheet: viability 3
EC9706 MTT 48h												KYSE150	48h
												60	40	30	20	15	10	7.5	5	2.5	0
												0.13	0.225	0.237	0.66	0.751	0.777	1.07	0.889	1.201	1.234	1.03917
60ug/ml	40	30	20	15	10	7.5	5	2.5	0ug/ml			0.991	0.197	0.264	0.518	0.749	0.802	0.867	0.824	1.031	1.048	1.03917
							1.289			0.5112		0.127	0.187	0.224	0.528	0.621	0.819	0.929	0.851	1.073	0.755	1.03917
0.078	0.074	0.074	0.149	0.223	0.338	0.473		0.63	1.33	0.5112		0.128	0.239	0.222	0.557	0.661	0.853	0.944	0.89	0.985	1.393	1.03917
0.069	0.077	0.083	0.152	0.206	0.354	0.514	0.497	0.565	0.567	0.5112		0.135	0.222	0.235	0.496	0.678	0.908	0.835	0.966	0.844	0.934	1.03917
0.074	0.074	0.084	0.166	0.208	0.286	0.389	0.447	0.629	0.5	0.5112		0.135	0.192	1.543	0.58	0.729	0.917	0.996	1.012	1.022	0.871	1.03917
0.079	0.078	0.109	0.176	0.22	0.322	0.414	0.42	0.62	0.447	0.5112		0.274333	0.210333	0.454167	0.5565	0.698167	0.846	0.940167	0.905333	1.026	1.03917
0.084	0.083	0.092	0.162	0.221	0.314	0.369	0.441	0.63	0.477	0.5112		0.157026	0.00862246	0.238653	0.023953	0.021651	0.0233475	0.0348863	0.0289349	0.0474875	0.0971612
0.086	0.096	0.121	0.198	0.219	0.307	0.466	0.458	0.508	0.565	0.5112
0.0783333	0.0803333	0.0938333	0.167167	0.216167	0.320167	0.4375	0.4526	0.597	0.647667
0.00256418	0.00341169	0.00725299	0.00733975	0.0029593	0.00973593	0.0227413	0.0115972	0.0205513	0.137826
												浓度	浓度对数	抑制率
												60	1.77815	0.873937
												40	1.60206	0.797594
浓度	抑制率				EC9706	KYSE150						30	1.47712	0.77251
60	0.846635			0	0.648	1.039		0.138	0.097			20	1.30103	0.464475
40	0.842853			2.5	0.597	1.026		0.021	0.047			15	1.17609	0.328148
30	0.816445			5	0.453	0.905		0.012	0.029			10	1	0.185886
20	0.672992			7.5	0.438	0.94		0.023	0.035			7.5	0.875061	0.0952686
15	0.577139			10	0.32	0.846		0.01	0.023			5	0.69897	0.128789
10	0.373696			15	0.216	0.698		0.003	0.022			2.5	0.39794	0.0126704
7.5	0.144171			20	0.167	0.557		0.007	0.024
5	0.114632			30	0.094	0.236		0.007	0.008
2.5	-0.16784			40	0.08	0.21		0.003	0.009
				60	0.078	0.131		0.003	0.002
60ug/ml	40	30	20	15	10	7.5	5	2.5		60ug/ml	40	30	20	15	10	7.5	5	2.5
0.120432	0.114256	0.114256	0.230057	0.344313	0.521873	0.730314		0.972723		0.1251	0.21652	0.228067	0.635124	0.722694	0.747715	1.02967	0.855493	1.15573
0.106536	0.118888	0.128152	0.234689	0.318065	0.546577	0.793618	0.76737	0.872362			0.189575	0.25405	0.498476	0.72077	0.771772	0.834322	0.792943	0.992141
0.114256	0.114256	0.129696	0.256305	0.321153	0.441585	0.600618	0.69017	0.971179		0.122213	0.179952	0.215557	0.508099	0.597594	0.788132	0.893986	0.818925	1.03256
0.121976	0.120432	0.168296	0.271745	0.339681	0.497169	0.639218	0.648482	0.957283		0.123176	0.229992	0.213633	0.536006	0.636087	0.82085	0.90842	0.856455	0.947875
0.129696	0.128152	0.142048	0.250129	0.341225	0.484817	0.569738	0.680906	0.972723		0.129912	0.213633	0.226143	0.477306	0.652446	0.873777	0.803528	0.929591	0.812189
0.132784	0.148224	0.186824	0.305713	0.338137	0.474009	0.719506	0.707154	0.784354		0.129912	0.184763		0.55814	0.701524	0.882438	0.95846	0.973857	0.98348
0.120947	0.124035	0.144879	0.258106	0.333762	0.494339	0.675502	0.698816	0.92177		0.126063	0.202406	0.22749	0.535525	0.671852	0.814114	0.904731	0.871211	0.98733
0.00395911	0.00526766	0.0111986	0.0113326	0.00456917	0.0150323	0.0351127	0.0179061	0.0317313		0.00149566	0.00829747	0.0065877	0.0230502	0.020835	0.0224675	0.0335714	0.0278443	0.0456977
		EC9706	KYSE150
	0	100	100		0	0		0	0
	2.5	92.177	98.733		0.032	0.046		3.2	4.6
	5	69.8816	87.1211		0.018	0.028		1.8	2.8
	7.5	67.5502	90.4731		0.035	0.034		3.5	3.4
	10	49.4339	81.4114		0.015	0.022		1.5	2.2
	15	33.3762	67.1852		0.005	0.021		0.5	2.1
	20	25.8106	53.5525		0.011	0.023		1.1	2.3
	30	14.4879	22.749		0.011	0.007		1.1	0.7
	40	12.4035	20.2406		0.005	0.008		0.5	0.8
	60	12.0947	12.6063		0.004	0.001		0.4	0.1

## Sheet: ELISA PGE2
						重楼皂苷	EC9706							重楼皂苷	KYSE150
	标准品（pg/ml）		复孔	均值		对照	1.446	1.452	1.441	1.441				对照	1.452	1.389	1.381	1.4
	300	3.998	3.915	3.9565		5μg/ml	1.423	1.429	1.423	1.423				5μg/ml	1.36	1.322	1.344	1.328
	75	1.364	1.388	1.376		10μg/ml	1.409	1.393	1.402	1.387				10μg/ml	1.302	1.302	1.293	1.303
	24	0.908	0.937	0.9225		20μg/ml	1.372	1.387	1.372	1.365				20μg/ml	1.234	1.257	1.246	1.241
	6	0.59	0.547	0.5685
	1.5	0.358	0.374	0.366		PGE2含量（pg/ml）					均值	SD		PGE2含量（pg/ml）					均值
	0	0.236	0.251	0.2435		对照	91.7273	92.2727	91.2727	91.2727	91.6364	0.237642		对照	92.2727	86.5455	85.8182	87.5455	88.0455	1.45289
						5μg/ml	89.6364	90.1818	89.6364	89.6364	89.7727	0.136364	0.00049464	5μg/ml	83.9091	80.4545	82.4545	81	81.9545	0.776284	0.0101174
						10μg/ml	88.3636	86.9091	87.7273	86.3636	87.3409	0.441284	0.000138589	10μg/ml	78.6364	78.6364	77.8182	78.7273	78.4545	0.213201	0.000615201
	浓度（pg/ml）	值				20μg/ml	85	86.3636	85	84.3636	85.1818	0.421528	1.09855e-05	20μg/ml	72.4545	74.5455	73.5455	73.0909	73.4091	0.439916	7.12892e-05
	0	0.2435
	1.5	0.366
	6	0.5685
	24	0.9225
	75	1.376										EC9706	KYSE150
	300	3.9565									0	91.6364	88.0455			0.237642	1.45289
											5	89.7727	81.9545			0.136364	0.776284
											10	87.3409	78.4545			0.441284	0.213201
											20	85.1818	73.4091			0.421528	0.439916

## Sheet: wound healing
	EC9706					KYSE150
	0ug/ml			Gap Closure(%)
	序号	加药前	加药后			序号	加药前	加药后
		Length	Length				Length	Length
	1	1761	1269	27.9387		1	1669	201	87.9569
	2	1725	1317	23.6522		2	1749	337	80.7318
	3	1677	1233	26.4758		3	1709	249	85.4301
	4	1773	1130	36.2662		4	1845	225	87.8049
	5	1665	1226	26.3664		5	1785	241	86.4986
	6	1721	1217	29.2853		6	1933	269	86.0838
		1720.33	1232	28.3308			1781.67	253.667	85.751
		17.6875	25.3324	1.76244					1.08065
Gap Closure
	3.25ug/ml					5ug/ml
	序号	加药前	加药后			序号	加药前	加药后
		Length	Length				Length	Length
	1	1525	1205	20.9836		1	1509	817	45.8582
	2	1361	1133	16.7524		2	1497	681	54.509
	3	957	697	27.1682		3	1617	665	58.8745
	4	969	709	26.8318		4	1521	729	52.071
	5	961	645	32.8824		5	1277	593	53.563
	6	961	729	24.1415		6	1209	645	46.6501
		1122.33	853	24.7933			1438.33	688.333	51.921
				2.27127					2.01871
				0.246772					4.05193e-08
	7.5ug/ml					10ug/ml
	序号	加药前	加药后			序号	加药前	加药后
		Length	Length				Length	Length
	1	1421	1597	-12.3856		1	1769	1329	24.8728
	2	1529	1629	-6.54022		2	1761	1261	28.393
	3	1537	1493	2.86272		3	1841	1281	30.4183
	4	1545	1593	-3.1068		4	1793	1253	30.1171
	5	1569	1593	-1.52964		5	1889	1185	37.2684
	6	1757	1641	6.60216		6	1945	1201	38.2519
		1559.67	1591	-2.34957			1833	1251.67	31.5536
				2.74916					2.12481
				2.81305e-06					6.12082e-10
	15ug/ml					20ug/ml
	序号	加药前	加药后			序号	加药前	加药后
		Length	Length				Length	Length
	1	1829	1841	-0.656096		1	1761	1457	17.2629
	2	1713	1661	3.03561		2	1669	1625	2.63631
	3	1437	1369	4.73208		3	1565	1585	-1.27796
	4	1529	1629	-6.54022		4	1581	1481	6.32511
	5	1557	1449	6.93642		5	1609	1297	19.3909
	6	1549	1513	2.32408		6	1597	1341	16.0301
		1602.33	1577	1.63864			1630.33	1464.33	10.0612
				1.93365					3.52157
				1.32534e-06					1.65119e-09
	0	28.3	1.8			0	85.8	1.1
	3.25	24.8	2.3			5	51.9	2
	7.5	-2.3	2.7			10	31.6	2.1
	15	1.6	1.9			20	10.1	3.5

## Sheet: tumor size
不同组的肿瘤个数
老鼠编号	模型组	重楼组	空白组
1	2	1	0
2	3	2	0
3	6	0	0
4	4	3	0
5	5	2	0
6	2	0	0
7	1	3	0
8	3	2	0
9	5	1	0
10	4	0	0
平均瘤数	3.5	1.4	0
标准差	1.58114	1.11355
		0.00339325
不同组的肿瘤大小
老鼠编号	模型组				重楼组
	大小（mm）	体积（mm3）均值			老鼠编号	大小（mm）	体积（mm3）	均值
1	5×4×1	20		13	1	1×1×1	1	1
	2×3×1	6			2	4×1×1	4	5
2	1×1×1	1		13		3×2×1	6
	2×4×1	8			3	0	0	0
	5×3×2	30			4	3×2×2	12	8.66667
3	1×1×5	5		19.1667		3×2×1	6
	3×2×1	6				4×2×1	8
	8×2×1	16			5	2×1×1	2	13
	6×3×2	36				2×4×3	24
	2×3×2	12			6	0	0	0
	4×5×2	40			7	3×2×3	18	12
4	2×1×4	8		14.5		2×1×1	2
	3×2×1	6				2×4×2	16
	2×5×2	20			8	3×2×4	24	13
	2×3×4	24				1×2×1	2
5	1×1×3	3		16.1	9	2×3×2	12	12
	1×2×4	8			10	0	0	0
	3×5×4	60			平均值		8.05882	6.46667
	1×3×0.5	1.5			标准差		8.21942	5.85883
	2×2×2	8
6	2×4×5	40		26				0.00427232
	3×1×4	12
7	1×1×2	2		2
8	2×4×3	24		35.3333
	1×2×5	10
	3×6×4	72
9	1×4×2	8		13.2
	2×1×1	2
	8×2×1	16
	6×2×1	12
	7×2×2	28
10	1×1×1	1		24.75
	2×3×4	24
	2×5×2	20
	3×6×3	54
平均值		18.3857		17.705
标准差		17.5692		9.1615

## Sheet: invasion
		EC9706							KYSE150
			空白组	5μg/mL	10μg/mL	20μg/mL				空白组	5μg/mL	10μg/mL	20μg/mL
		1	2997	1192	678	379			1	2724	1559	912	471
		2	2827	1257	567	405			2	2523	1298	1013	578
		3	3028	1223	629	357			3	2322	1306	990	614
		4	2758	1295	598	421			4	2385	1258	674	316
		5	2867	1350	624	364			5	2456	1239	881	547
			2895.4	1263.4	619.2	385.2				2482	1332	894	505.2
			51.1236	27.6316	18.3728	12.1593				69.2589	58.0905	60.1142	52.8461
				2.791e-09	1.15959e-10	4.07882e-11					1.37163e-06	1.26015e-07	1.50715e-08
			0	5	10	20
		EC9706	2895.4	1263.4	619.2	385.2		51.1236	27.6316	18.3728	12.1593
		KYSE150	2482	1332	894	505.2		69.2589	58.0905	60.1142	52.8461

## Sheet: western blot densitometry 1
			healthy	NMBA	NMBA+RPS
		Cox-2	1	1.72	1.33
		Cyclin D1	1	2.32	1.89
				0.23	0.18
				0.08	0.32

## Sheet: western blot densitometry
			细胞 EC9706
		RPS(ug/ml)	0	7.5	15			0	7.5	15
		COX-2	3772	3579	921		COX-2	1	0.948834	0.244168
		CyclinD1	4029	3909	2881		CyclinD1	1	0.970216	0.715066
		β-actin	5799	5922	5865
			细胞 KYSE150
		RPS(ug/ml)	0	10	20			0	10	20
		COX-2	4004	3197	1282		COX-2	1	0.798452	0.32018
		CyclinD1	3272	3531	1675		CyclinD1	1	1.07916	0.511919
		β-actin	4919	4566	4764

## Sheet: apoptosis
		EC9706							KYSE150
			0	5	10	20			0	5	10	20
			2.57	2.91	14.03	19.2			5.19	4.97	7.5	21.36
			2.18	3.76	12.13	23.94			5.59	5.04	8.14	21.78
			2.2	2.88	13.36	21.48			4.9	5.12	8.7	18.84
			2.31667	3.18333	13.1733	21.54			5.22667	5.04333	8.11333	20.66
			0.126802	0.288472	0.556384	1.36869			0.200034	0.0433346	0.346677	0.918068
				0.0513513	4.49611e-05	0.000151624
			0	5	10	20
		EC9706	2.31667	3.18333	13.1733	21.54			0.126802	0.288472	0.556384	1.36869
		KESY150	5.22667	5.04333	8.11333	20.66			0.200034	0.0433346	0.346677	0.92

[truncated: 1 more sheets: cell cycle]
